# Supplementary material for: Concrete Paving Slabs for Comfort of Movement of Mobility-Impaired Pedestrians—A Survey
Source: Int J Environ Res Public Health. 2022 Mar 8;19(6):3183. doi: 10.3390/ijerph19063183 (PMC8950068; doi:10.3390/ijerph19063183)
Supplement: Supplementary file 1 [file ijerph-19-03183-s001.zip]

Archive with 1 entries (1 files):
- ijerph-1579624-supplementary.pdf
